# Supplementary material for: Rapid Removal of Toxic Remazol Brilliant Blue-R Dye from Aqueous Solutions Using Juglans nigra Shell Biomass Activated Carbon as Potential Adsorbent: Optimization, Isotherm, Kinetic, and Thermodynamic Investigation
Source: Int J Mol Sci. 2022 Oct 18;23(20):12484. doi: 10.3390/ijms232012484 (PMC9604326; doi:10.3390/ijms232012484)
Supplement: Supplementary file 1 [file ijms-23-12484-s001.zip]

Archive with 1 entries (1 files):
- ijms-1871360-supplementary.pdf
